# Supplementary material for: Effect of Glucagon-like Peptide-1 Receptor Agonists on Cardio-Metabolic Risk Factors among Obese/Overweight Individuals Treated with Antipsychotic Drug Classes: An Updated Systematic Review and Meta-Analysis of Randomized Controlled Trials
Source: Biomedicines. 2023 Feb 22;11(3):669. doi: 10.3390/biomedicines11030669 (PMC10045529; doi:10.3390/biomedicines11030669)
Supplement: Supplementary file 1 [file biomedicines-11-00669-s001.zip]

Archive with 1 entries (1 files):
- biomedicines-2140946-supplementary.pdf
